# Supplementary material for: An estimate of extracellular vesicle secretion rates of human blood cells
Source: J Extracell Biol. 2022 Jun 2;1(6):e46. doi: 10.1002/jex2.46 (PMC11080926; doi:10.1002/jex2.46)
Supplement: Supplementary file 2 — SUPPORTING INFORMATION [file JEX2-1-e46-s001.xlsx]

## Sheet: Blood and Plasma volume
source	blood volume (L)	SD	Plasma volume (L)	SD		References
Snyder et al.	5.2	0.26	3.052	0.42		Snyder et al.	Snyder, W. S. et al. Report of the Task Group on Reference Man. Ann Icrp Icrp Publ OS_23, i–xix (1975).
Boer et al.	4.811	0.544	2.992	0.34		Boer et al.	Boer, P. Estimated lean body mass as an index for normalization of body fluid volumes in humans. Am J Physiol-renal 247, F632–F636 (1984).
Boer et al.	4.977	0.616	3.101	0.42
Boer et al.	4.8508	0.4887	3.0227	0.3258
	4.9625	0.239492	3.04192	0.189497

## Sheet: pEV concentration and size
Concentration based on UC and NTA
	EV conc (10^13/L)	IQR	SD	source
Jamaly et al.	1.588	1.072	0.794074	Jamaly, S. et al. Impact of preanalytical conditions on plasma concentration and size distribution of extracellular vesicles using Nanoparticle Tracking Analysis. Sci Rep-uk 8, 17216 (2018).
Jamaly et al.	2.017	1.018	0.754074	Jamaly, S. et al. Impact of preanalytical conditions on plasma concentration and size distribution of extracellular vesicles using Nanoparticle Tracking Analysis. Sci Rep-uk 8, 17216 (2018).
Jamaly et al.	1.98	1.194	0.884444	Jamaly, S. et al. Impact of preanalytical conditions on plasma concentration and size distribution of extracellular vesicles using Nanoparticle Tracking Analysis. Sci Rep-uk 8, 17216 (2018).
Jamaly et al.	1.658	1.358	1.00593	Jamaly, S. et al. Impact of preanalytical conditions on plasma concentration and size distribution of extracellular vesicles using Nanoparticle Tracking Analysis. Sci Rep-uk 8, 17216 (2018).
Brennan et al.	3.135		0.233	Brennan, K. et al. A comparison of methods for the isolation and separation of extracellular vesicles from protein and lipid particles in human serum. Sci Rep-uk 10, 1039 (2020).
	2.0756		0.349147
EV size based on UC
	Size (nm)	SD	Source
Buschmann et al	155	32.75	Buschmann, D. et al. Evaluation of serum extracellular vesicle isolation methods for profiling miRNAs by next-generation sequencing. J Extracell Vesicles 7, 1481321 (2018).
Jamaly et al.	92.4	2.4	Jamaly, S. et al. Impact of preanalytical conditions on plasma concentration and size distribution of extracellular vesicles using Nanoparticle Tracking Analysis. Sci Rep-uk 8, 17216 (2018).
Holcar et al.	109	31.8519	Holcar, M. et al. Enrichment of plasma extracellular vesicles for reliable quantification of their size and concentration for biomarker discovery. Sci Rep-uk 10, 21346 (2020).
Mørk et al.	91.7	8.07407	Mørk, M. et al. Prospects and limitations of antibody-mediated clearing of lipoproteins from blood plasma prior to nanoparticle tracking analysis of extracellular vesicles. J Extracell Vesicles 6, 1308779 (2017).
	112.025	11.6137
Estimated total plasma EV number		Number	SD
	Plasma EVs	63138200000000	11000000000000	Estimated by multiplying plasma volume and plasma EV concentration
Estimated mean plasma residence time
	MRT (h)	SD (h)	Soruce
Morishita et al.	0.78		Morishita, M. et al. Quantitative Analysis of Tissue Distribution of the B16BL6‐Derived Exosomes Using a Streptavidin–Lactadherin Fusion Protein and Iodine‐125‐Labeled Biotin Derivative After Intravenous Injection in Mice. J Pharm Sci 104, 705–713 (2015).
Imai et al	0.63	0.07	Imai, T. et al. Macrophage-dependent clearance of systemically administered B16BL6-derived exosomes from the blood circulation in mice. J Extracell Vesicles 4, 26238 (2015).
Imai et al	0.636	0.099	Imai, T. et al. Macrophage-dependent clearance of systemically administered B16BL6-derived exosomes from the blood circulation in mice. J Extracell Vesicles 4, 26238 (2015).
Imai et al	0.694	0.085	Imai, T. et al. Macrophage-dependent clearance of systemically administered B16BL6-derived exosomes from the blood circulation in mice. J Extracell Vesicles 4, 26238 (2015).
Matsumoto et al.	0.515	0.19	Matsumoto, A. et al. Role of Phosphatidylserine-Derived Negative Surface Charges in the Recognition and Uptake of Intravenously Injected B16BL6-Derived Exosomes by Macrophages. J Pharm Sci 106, 168–175 (2017).
Takahashi et al.	0.847	0.131	Takahashi, Y. et al. Visualization and in vivo tracking of the exosomes of murine melanoma B16-BL6 cells in mice after intravenous injection. J Biotechnol 165, 77–84 (2013).

## Sheet: EV origin
These data were downloaded from http://www.exorbase.org/exoRBaseV2/cell/proportion (sample: healthy, sample type: blood, number of samples: 118)
	RBC	Platelet	CD8_naive	CD8_CM	CD8_EM	CD8_TE	MAIT	TFH	Treg	Th1	Th17	Th2	CD4_naive	B_naive	Plasmablasts	NK	Neutrophils	Basophils	CD4_TE	B_Memory	DCs	Monocytes	T_gd
n	118	118	118	118	118	118	118	118	118	118	118	118	118	118	118	118	118	118	118	118	118	118	118
Mean	0.0533814	0.296314	0.0554237	0.0178898	0.0198898	0.0189153	0.00710169	0.0350593	0.0245424	0.0443136	0.00588983	0.0339492	0.048	0.0190508	4.23729e-05	0.0427966	0.0230169	0.00176271	0.0247119	0.0583559	0.00651695	0.152924	0.0102712
SD	0.047141	0.105543	0.0526279	0.0231693	0.0239172	0.0268397	0.0242714	0.0196965	0.0265924	0.0254487	0.012628	0.0234677	0.0227438	0.0268891	0.000303655	0.0488776	0.0249245	0.00471527	0.0534219	0.0352666	0.013488	0.123299	0.0388899

## Sheet: correlation_matrix
EV_cell_ratio	EV_turnover	CS	mtDNAcn	CI	CII	CIV
1.28078	-0.332215	34.3062	451.284	1.39269	17.8598	4.09355
0.35616	-1.25684	23.1313	128.047	0.970534	11.1073	3.53269
1.69292	0.0799253	24.795	205.161	1.60892	20.7656	3.30724
3.26876	1.65577	39.3482	296.819	2.84341	26.9689	5.07177
1.60597	-0.00702685	25.8582	426.841	1.71182	19.2539	3.41408
1.18487	-0.428127	22.1767	325.826	1.38746	17.6282	3.23485
1.59151	-0.0214866	25.5305	300.28	1.54047	21.2765	3.61407
1.69034	0.0773493	29.8119	322.9	1.71422	21.3392	3.40643
-0.878858	-2.49185	0	0	0	0	0

## Sheet: correlation_matrix_vol_life
EV_cell_ratio	EV_turnover	volume	lifespan
-0.878858	-2.49185	88.47	119.317
1.11068	-0.50232	8.1	8.92083
1.60597	-0.00702685	172.5	2778.41
1.81485	0.201857	172.5	203.999
1.45745	-0.155547	172.5	203.999
1.66886	0.0558687	172.5	203.999
1.18487	-0.428127	172.5	1891
1.69034	0.0773493	172.5	179.538
0.739762	-0.873233	172.5	326
2.04918	0.436186	172.5	41
1.69292	0.0799253	172.5	14.427
0.35616	-1.25684	299	6.6
3.26876	1.65577	428.5	3.5

## Sheet: Fig1a
h1	h2	h3	color	weight	codes
Total	Blood	RBC	#66669A	0.0533814	RBC
Total	Blood	Platelet	#374E55	0.296314	Platelet
Total	Adaptive	CD8	#DF8F44	0.112119	CD8
Total	Adaptive	CD4	#00A1D5	0.216466	CD4
Total	Adaptive	B cells	#B24745	0.0774492	B cells
Total	Innate	Monocytes	#80796B	0.152924	Monocytes
Total	Innate	Natural killer cells	#79AF97	0.0427966	NK
Total	Innate	Neutrophils	#f57d21	0.0230169	Neutrophils

## Sheet: Fig1b
abundance	Number	SD
Cells	2.8491e+13	9.02481e+11
Evs	6.1526e+13	1.72356e+13

## Sheet: Fig1c
celltype	cells	cell_SD_min	cell_SD_max	EVs	EV_SD_min	EV_SD_max	type
RBC	25496277991800	24996277991800	25996277991800	3.3704e+12	3.09081e+12	3.65e+12	blood
Platelet	1.45e+12	8.8e+11	2.02e+12	18708703358180	1.80219e+13	1.93956e+13	blood
CD8_naive	8.67264e+10	3.9457e+10	1.90625e+11	3.49935e+12	3.18805e+12	3.81066e+12	adaptive
CD8 memory	28826000000	1.31027e+10	6.34172e+10	1.1932e+12	1.10803e+12	1.27838e+12	adaptive
CD4_naive	1.97805e+11	8.9993e+10	4.34774e+11	3030633374400	2.88928e+12	3.17198e+12	adaptive
CD4 memory	2.17457e+11	9.89339e+10	4.7797e+11	1.06366e+13	1.01782e+13	1.1095e+13	adaptive
B_naive	218870244000	9.81921e+10	487861773876	1.20284e+12	1.04529e+12	1.36038e+12	adaptive
B_Memory	32863400000	1.47436e+10	73252518600	3.68449e+12	3.47067e+12	3.89831e+12	adaptive
NK	5.47723e+10	1.92386e+10	1.55937e+11	2.7021e+12	2.41452e+12	2.98968e+12	innate
Neutrophils	640000000000	580000000000	700000000000	1.45325e+12	1.3064e+12	1.60009e+12	innate
Monocytes	5200000000	3.53741e+09	7644000000	9.65533e+12	8.92115e+12	1.03895e+13	innate

## Sheet: Fig2a
celltype	EV_cell_ratio	EV_cell_SD_min	EV_cell_SD_max	EV_turnover	turnover_SD_min	turnover_SD_max	cell_volume	cell_vol_SD_min	cell_vol_SD_max	lifespan	lifespan_SD_min	lifespan_SD_max	EV_turnover_fold	turnover_SD_min_fold	turnover_SD_max_fold	type
Erythrocytes	0.132173	0.0695153	0.251306	0.00322215	0.00168019	0.00617923	88.47	86.4183	90.5217	119.317	116.317	122.317	3.22215	0.265077	6.17923	blood
Platelets	12.9026	8.27098	20.1277	0.314543	0.198326	0.498862	8.1	7.5	8.7	8.92083	8.29583	9.54583	314.543	130.224	498.862	blood
CD8 naive	40.3616	20.5262	79.3651	0.98395	0.49653	1.94985	172.5	168.714	176.286	2778.41	1606.67	3950.14	983.95	447.657	2162.72	adaptive
CD8 memory	41.2874	19.4663	87.5692	1.00652	0.471616	2.1481	172.5	168.714	176.286	203.999	101.3	306.697	1591.68	870.697	2909.69	adaptive
CD4 naive	15.3062	6.54929	35.7719	0.373141	0.158906	0.876202	172.5	168.714	176.286	1891	1183.53	2598.47	373.141	276.773	503.062	adaptive
CD4 memory	49.0168	21.0038	114.391	1.19495	0.509608	2.80196	172.5	168.714	176.286	179.538	150.124	208.953	1194.95	888.543	1607.02	adaptive
B naive	5.4924	1.90336	15.849	0.133896	0.0462744	0.38743	172.5	168.714	176.286	326	275.886	376.114	133.896	70.7127	253.534	adaptive
B memory	111.991	45.3858	276.339	2.73014	1.10191	6.76433	172.5	168.714	176.286	41	30.5472	51.4528	2730.14	1847.63	4034.19	adaptive
NK	49.3084	15.527	156.586	1.20206	0.37771	3.82553	172.5	168.714	176.286	14.427	11.5416	17.3123	1202.06	550.774	2623.47	innate
Neutrophils	2.2707	1.08045	4.77217	0.0553559	0.0261721	0.117082	299	267	331	6.6	6.1	7.1	55.3559	49.6432	61.7261	innate
Monocytes	1856.79	952.033	3621.39	45.2656	23.0253	88.9877	428.5	414.246	442.754	3.5	2.9661	4.13	45265.6	30792.9	66540.4	innate

## Sheet: Fig2b
feature	R	P_value	sig_cat
CS	0.89	0.0013	mitochondrial density
mtDNAcn	0.64	0.063	mitochondrial density
CI	0.99	6.3e-08	respiratory capacity
CII	0.97	1.5e-05	respiratory capacity
CIV	0.87	0.0022	respiratory capacity
cell_volume	0.52	0.077	cell feature
lifespan	0.011	0.97	cell feature

[truncated: 7 more sheets: Fig2c_suppl3, SFig1, SFig2a, SFig2b, SFig2c, SFig2d, SFig2e]
